# Supplementary material for: Snail Transcriptionally Represses Brachyury to Promote the Mesenchymal-Epithelial Transition in Ascidian Notochord Cells
Source: Int J Mol Sci. 2024 Mar 18;25(6):3413. doi: 10.3390/ijms25063413 (PMC10970311; doi:10.3390/ijms25063413)
Supplement: Supplementary file 1 [file ijms-25-03413-s001.zip]

Archive with 1 entries (1 files):
- ijms-2890415-supplementary.pdf
